# Supplementary material for: Broad-Spectrum Antiviral Activity of Cyclophilin Inhibitors Against Coronaviruses: A Systematic Review
Source: Int J Mol Sci. 2025 Aug 15;26(16):7900. doi: 10.3390/ijms26167900 (PMC12386573; doi:10.3390/ijms26167900)
Supplement: Supplementary file 1 [file ijms-26-07900-s001.zip]

Archive with 1 entries (1 files):
- ijms-3762516-supplementary.pdf
